# Supplementary material for: Recovery of Waste Polyurethane from E-Waste—Part I: Investigation of the Oil Sorption Potential
Source: Materials (Basel). 2021 Oct 20;14(21):6230. doi: 10.3390/ma14216230 (PMC8584342; doi:10.3390/ma14216230)
Supplement: Supplementary file 1 [file materials-14-06230-s001.zip]

Archive with 1 entries (1 files):
- materials-1355312-supplementary.pdf
